# Supplementary material for: Intra- and inter-hemispheric processing during binocular rivalry in mild glaucoma
Source: PLoS One. 2020 Feb 25;15(2):e0229168. doi: 10.1371/journal.pone.0229168 (PMC7041812; doi:10.1371/journal.pone.0229168)
Supplement: S1 File — (XLSX) [file pone.0229168.s001.xlsx]

## Sheet: Rivalry data 
				Central location					Peripheral Right					Peripheral Left
					Percept dominance*					Percept dominance*					Percept dominance*
	Group	Subgroup		Rivalry Rate^	Left Eye	Right Eye	Mix		Rivalry Rate^	Left Eye	Right Eye	Mix		Rivalry Rate^	Left Eye	Right Eye	Mix
	Glaucoma	POAG		11	0.319233	0.47202	0.208746		3.5	0.210132	0.466839	0.323029		4	0.0608333	0.717952	0.221215
	Glaucoma	POAG		15.5	0.186334	0.301138	0.512527		16.5	0.216415	0.124543	0.659042		16.5	0.161775	0.389117	0.449108
	Glaucoma	POAG		17	0.46175	0.390917	0.147333		16.5	0.530903	0.398488	0.0706086		12	0.499167	0.403917	0.0969167
	Glaucoma	POAG		15	0.461432	0.470271	0.0682968		10.5	0.370578	0.571972	0.05745		14	0.44746	0.523156	0.0293834
	Glaucoma	POAG		15	0.390199	0.459085	0.150716		7	0.667136	0.147172	0.185692		7.5	0.207674	0.403456	0.38887
	Glaucoma	POAG		23	0.468286	0.408505	0.123209		20.5	0.533788	0.330975	0.135237		20	0.388061	0.409385	0.202555
	Glaucoma	JOAG		25.5	0.42584	0.466749	0.107411		15	0.455213	0.146719	0.398068		19.5	0.435381	0.298481	0.266138
	Glaucoma	POAG		23.5	0.478148	0.494111	0.0277411		15	0.530884	0.448868	0.0202486		16	0.487002	0.489168	0.0238294
	Glaucoma	POAG		4.5	0.726999	0.131817	0.141185		13	0.642938	0.290975	0.0660871		11	0.607813	0.296188	0.0959995
	Glaucoma	POAG		32	0.450599	0.473907	0.0754939		26	0.592607	0.37857	0.0288233		25	0.544831	0.434552	0.0206164
	Glaucoma	POAG		15	0.1115	0.0690833	0.819417		9.5	0.0316667	0.06775	0.900583		12	0.219644	0.0161658	0.764191
	Glaucoma	POAG		25.5	0.420767	0.511088	0.0681445		10.5	0.330314	0.500754	0.168932		13	0.421367	0.570738	0.00789446
	Glaucoma	POAG		30.5	0.405125	0.591649	0.00322559		29	0.449563	0.547237	0.00319981		32	0.445841	0.550425	0.00373397
	Glaucoma	POAG		27.5	0.347443	0.505407	0.147151		27	0.444452	0.493518	0.0620294		28	0.4005	0.493973	0.105528
	Glaucoma	POAG		15	0.497278	0.478932	0.02379		19	0.499256	0.466312	0.0344323		12.5	0.571364	0.405394	0.023242
	Glaucoma	POAG		17	0.356523	0.355354	0.288123		12	0.234333	0.223333	0.542333		12.5	0.293534	0.348859	0.357607
	Glaucoma	POAG		27.5	0.47334	0.476777	0.0498829		18	0.57567	0.377911	0.0464193		25	0.532616	0.445723	0.021661
	Glaucoma	JOAG		27	0.404637	0.422711	0.172652		28	0.372719	0.461962	0.165319		29.5	0.455959	0.425802	0.118239
	Glaucoma	POAG		13	0.589963	0.313015	0.0970225		2.5	0.0407376	0.00368768	0.955575		2	0.0164973	0.0347442	0.948759
	Glaucoma	POAG		19	0.395111	0.443357	0.161532		15	0.451774	0.40156	0.146665		14.5	0.211918	0.635566	0.152516
	Glaucoma	NTG		12.5	0.457222	0.32771	0.215067		13	0.542706	0.266952	0.190342		7.5	0.227473	0.680117	0.0924096
	Glaucoma	NTG		10	0.40722	0.454702	0.138077		12.5	0.332611	0.4011	0.266289		11.5	0.30095	0.459173	0.239877
	Glaucoma	NTG		24.5	0.331045	0.281086	0.387869		15.5	0.235246	0.24125	0.523504		4	0.0337021	0.0483094	0.917988
	Glaucoma	NTG		15.5	0.323369	0.417298	0.259333		21	0.3853	0.49135	0.12335		23	0.459662	0.466355	0.0739825
	Glaucoma	NTG		11.5	0.2335	0.354333	0.412167		9.5	0.171824	0.226061	0.602115		11.5	0.288785	0.226879	0.484336
	Glaucoma	NTG		10.5	0.53284	0.455397	0.0117637		8.5	0.346923	0.606623	0.0464543		15.5	0.40441	0.591091	0.00449897
	Glaucoma	NTG		18.5	0.453911	0.393002	0.153087		13	0.410222	0.40999	0.179787		13.5	0.348298	0.448807	0.202894
	Glaucoma	NTG		14	0.298143	0.513704	0.188153		12	0.282333	0.316417	0.40125		13.5	0.260139	0.434812	0.305049
	Glaucoma	NTG		1.5	0.949925	0.0387435	0.0113318		3	0.3855	0.610583	0.00391667		6	0.80295	0.188552	0.00849858
	Glaucoma	NTG		3.5	0.64706	0.318684	0.0342561		3	0.365458	0.421421	0.213121		3	0.443991	0.443991	0.112019
	Glaucoma	NTG		2.5	0.0605	0.0117493	0.927751		18	0.189473	0.351879	0.458648		19	0.272818	0.131625	0.595557
	Control	Control		15	0.12	0.462833	0.417167		12.5	0.23427	0.224198	0.541532		19	0.265256	0.275063	0.459681
	Control	Control		17	0.620981	0.302794	0.0762256		12	0.490209	0.350893	0.158897		13	0.442548	0.389495	0.167957
	Control	Control		31	0.368219	0.344474	0.287306		20.5	0.221816	0.292993	0.485191		21	0.29334	0.328602	0.378058
	Control	Control		14.5	0.42243	0.442593	0.134978		17.5	0.420614	0.411714	0.167672		15	0.418483	0.484492	0.0970252
	Control	Control		19.5	0.394618	0.375151	0.230232		15.5	0.366522	0.315531	0.317947		16	0.339141	0.447374	0.213485
	Control	Control		21.5	0.323882	0.361345	0.314773		10.5	0.580592	0.318429	0.100979		6	0.21542	0.704494	0.0800859
	Control	Control		23	0.358035	0.283451	0.358514		15	0.378455	0.126508	0.495037		17	0.407856	0.155371	0.436773
	Control	Control		21.5	0.36883	0.504451	0.126719		11.5	0.329788	0.258743	0.411469		14	0.370224	0.352629	0.277147
	Control	Control		33.5	0.472338	0.478587	0.0490752		12	0.592781	0.397871	0.00934877		13.5	0.552414	0.441083	0.00650325
	Control	Control		33	0.379994	0.477259	0.142748		31	0.421175	0.404442	0.174383		24.5	0.398048	0.40222	0.199732
	Control	Control		21	0.386629	0.591123	0.0222478		13	0.415168	0.401305	0.183528		12.5	0.281819	0.64431	0.0738712
	Control	Control		26	0.415086	0.433525	0.151389		26.5	0.443047	0.483905	0.073047		27.5	0.342549	0.533844	0.123607
	Control	Control		16.5	0.326644	0.456546	0.21681		10.5	0.438528	0.503091	0.0583809		12.5	0.399002	0.518071	0.0829278
	Control	Control		26.5	0.497814	0.474038	0.0281476		19.5	0.455273	0.482219	0.0625087		22	0.420427	0.512241	0.0673322
	Control	Control		17.5	0.248386	0.408299	0.343315		13.5	0.536426	0.23634	0.227234		12	0.234052	0.397285	0.368664
	Control	Control		20.5	0.437187	0.465352	0.0974605		17.5	0.477193	0.283713	0.239094		12	0.293784	0.50075	0.205466
	Control	Control		25	0.492473	0.494156	0.0133705		17.5	0.557129	0.426641	0.0162308		11	0.22144	0.772967	0.00559238
	Control	Control		27.5	0.346561	0.516207	0.137232		23	0.415097	0.539243	0.0456591		25	0.5455	0.40075	0.05375
	Control	Control		13.5	0.500083	0.291535	0.208382		10	0.339333	0.402083	0.258583		7.5	0.470894	0.30415	0.224956
	Control	Control		15.5	0.313134	0.431032	0.255833		19	0.380643	0.570326	0.0490307		15.5	0.453546	0.389187	0.157267
	Control	Control		16.5	0.369557	0.557792	0.0726512		13.5	0.23562	0.550031	0.214348		14	0.258919	0.503836	0.237246
	Control	Control		25.5	0.281036	0.502583	0.216381		21.5	0.341833	0.497833	0.160333		17.5	0.357976	0.396052	0.245972
	Control	Control		23	0.287568	0.409281	0.303151		13.5	0.276889	0.310373	0.412738		14.5	0.335216	0.369444	0.29534
	Control	Control		18	0.298526	0.637952	0.0635217		22	0.44209	0.527174	0.0307353		20	0.399467	0.587615	0.0129181
	Control	Control		15.5	0.473304	0.427003	0.0996928		13	0.631964	0.35786	0.0101765		9.5	0.5064	0.477841	0.0157596
	Control	Control		21	0.279537	0.42268	0.297784		13	0.305138	0.436627	0.258235		11.5	0.234492	0.329883	0.435626
	Control	Control		14	0.405451	0.296056	0.298492		8	0.694189	0.253176	0.0526352		13	0.354594	0.394796	0.25061
	Control	Control		12.5	0.37255	0.399144	0.228306		7	0.348525	0.288785	0.36269		11.5	0.471371	0.249624	0.279005
	Control	Control		14.5	0.417904	0.377731	0.204365		17.5	0.269527	0.474398	0.256074		13	0.440187	0.404424	0.155389
	Control	Control		30.5	0.365768	0.382811	0.251421		16	0.488078	0.266873	0.245049		18	0.267139	0.371224	0.361637
				*proportion of time
				^switches/minute
